# Supplementary material for: Fluorescent Powassan Reporter Viruses Infect Neuron, Astrocyte and Microglial Cell Lines Independent of Attenuating D308N Envelope Protein Modification
Source: Viruses. 2026 Jul 13;18(7):768. doi: 10.3390/v18070768 (PMC13431600; doi:10.3390/v18070768)
Supplement: Supplementary file 1 [file viruses-18-00768-s001.zip]

Archive with 1 entries (1 files):
- viruses-4348446-supplementary.pdf
